# Supplementary material for: A vast resource of allelic expression data spanning human tissues
Source: Genome Biol. 2020 Sep 11;21:234. doi: 10.1186/s13059-020-02122-z (PMC7488534; doi:10.1186/s13059-020-02122-z)
Supplement: Supplementary file 2 — Additional file 2: Table S1: Tissue-level summary statistics for haplotype-level AE data. Table listing sample size, number of expressed genes (defined as genes with > = 0.1 TPM in at least 1 individual), number of genes with phASER data (defined as genes with > = 8 reads in at least 1 individual), median number of samples per gene with phASER data, and if the tissue was used for GTEx v8 eQTL mapping. [file 13059_2020_2122_MOESM2_ESM.xlsx]

## Sheet: ae_summary
tissue	sample_size	expressed_genes	genes_phaser_data	samples_phaser_data_per_gene	eqtl_mapping
Adipose_Subcutaneous	581	25773	18996	300	1
Adipose_Visceral_Omentum	469	25475	18722	240	1
Adrenal_Gland	233	24124	17313	126	1
Artery_Aorta	387	25582	17713	202	1
Artery_Coronary	213	25139	17879	113	1
Artery_Tibial	584	25775	18405	272	1
Bladder	21	22775	16089	12	0
Brain_Amygdala	129	24456	17851	62	1
Brain_Anterior_cingulate_cortex_BA24	147	24697	17899	74	1
Brain_Caudate_basal_ganglia	194	24332	18035	99	1
Brain_Cerebellar_Hemisphere	175	24633	17525	100	1
Brain_Cerebellum	209	24883	17518	122	1
Brain_Cortex	205	25920	19093	104	1
Brain_Frontal_Cortex_BA9	175	24388	17900	90	1
Brain_Hippocampus	165	24739	18467	78	1
Brain_Hypothalamus	170	24778	18419	84	1
Brain_Nucleus_accumbens_basal_ganglia	202	24591	18319	102	1
Brain_Putamen_basal_ganglia	170	23706	17555	83	1
Brain_Spinal_cord_cervical_c-1	126	24386	17521	64	1
Brain_Substantia_nigra	114	23812	17373	57	1
Breast_Mammary_Tissue	396	26021	19456	204	1
Cells_Cultured_fibroblasts	483	24813	16526	247	1
Cells_EBV-transformed_lymphocytes	147	23520	15804	82	1
Cervix_Ectocervix	9	22062	15400	5	0
Cervix_Endocervix	10	22356	15675	6	0
Colon_Sigmoid	318	25238	18231	167	1
Colon_Transverse	368	25232	18689	196	1
Esophagus_Gastroesophageal_Junction	330	25223	18035	174	1
Esophagus_Mucosa	497	25118	18085	261	1
Esophagus_Muscularis	465	25395	18042	242	1
Fallopian_Tube	10	22356	15675	6	0
Heart_Atrial_Appendage	372	24299	17704	189	1
Heart_Left_Ventricle	386	23406	17080	177	1
Kidney_Cortex	73	23306	17564	39	1
Kidney_Medulla	4	20285	14042	2	0
Liver	208	23603	16946	99	1
Lung	515	25959	19228	279	1
Minor_Salivary_Gland	144	24370	17899	83	1
Muscle_Skeletal	706	25692	18127	266	1
Nerve_Tibial	532	26075	18804	302	1
Ovary	167	25213	17654	95	1
Pancreas	305	23776	17419	155	1
Pituitary	237	25524	18997	135	1
Prostate	221	25773	19078	123	1
Skin_Not_Sun_Exposed_Suprapubic	517	25839	18917	279	1
Skin_Sun_Exposed_Lower_leg	605	25914	19184	321	1
Small_Intestine_Terminal_Ileum	174	24886	18471	98	1
Spleen	227	24889	18242	128	1
Stomach	324	25149	18379	163	1
Testis	322	26527	21952	192	1
Thyroid	574	26039	19172	321	1
Uterus	129	24838	17453	74	1
Vagina	141	25004	18050	79	1
Whole_Blood	670	24678	17498	197	1
