# Supplementary material for: A vast resource of allelic expression data spanning human tissues
Source: Genome Biol. 2020 Sep 11;21:234. doi: 10.1186/s13059-020-02122-z (PMC7488534; doi:10.1186/s13059-020-02122-z)
Supplement: Supplementary file 3 — Additional file 3: Table S2: Sample-threshold and allelic imbalance statistics for haplotype-level AE data. Table where rows are each of the 49 GTEx tissues where eQTLs were called and columns list the number of genes with haplotype-level AE data at minimum number of sample thresholds from 1 to 300 (minXXX). For example, min1 lists the number of genes that have AE data from at least 1 sample. The table has three sheets, the first (all_data) presents statistics generated using all haplotype-level AE data, the second (sig_imb_fdr05), counting only cases with significant allelic imbalance (binomial test versus 50/50, gene-level FDR < 5%), and finally (sig_imb_fdr05_no_het), counting only cases with significant imbalance where the individual is not heterozygous for any top (FDR < 5%) or independent (permutation p < 1e-4) eQTLs across any GTEx tissues for the gene. [file 13059_2020_2122_MOESM3_ESM.xlsx]

## Sheet: all_data
tissue	min1	min5	min10	min25	min50	min100	min150	min200	min250	min300
Adipose_Subcutaneous	18996	16988	16316	15347	14483	13374	12484	11659	10706	9499
Adipose_Visceral_Omentum	18722	16774	16093	15145	14234	12948	11867	10655	9037	6770
Adrenal_Gland	17313	15764	15075	13949	12699	10286	6379	1240	0	0
Artery_Aorta	17713	15920	15275	14329	13398	11969	10652	8945	6317	2961
Artery_Coronary	17879	16045	15246	14012	12566	9943	4950	405	0	0
Artery_Tibial	18405	16195	15468	14470	13634	12520	11597	10732	9742	8493
Brain_Amygdala	17851	15715	14794	13084	10475	2416	0	0	0	0
Brain_Anterior_cingulate_cortex_BA24	17899	15977	15144	13624	11530	5008	0	0	0	0
Brain_Caudate_basal_ganglia	18035	16349	15646	14410	12800	8974	2790	0	0	0
Brain_Cerebellar_Hemisphere	17525	15805	15122	14003	12586	8764	1732	0	0	0
Brain_Cerebellum	17518	15992	15323	14330	13151	10631	5567	517	0	0
Brain_Cortex	19093	16468	15714	14517	13090	9921	4235	171	0	0
Brain_Frontal_Cortex_BA9	17900	16159	15420	14123	12390	7861	1316	0	0	0
Brain_Hippocampus	18467	16176	15332	13815	11814	6602	646	0	0	0
Brain_Hypothalamus	18419	16520	15680	14247	12389	7297	896	0	0	0
Brain_Nucleus_accumbens_basal_ganglia	18319	16568	15800	14502	12979	9378	3439	59	0	0
Brain_Putamen_basal_ganglia	17555	15818	15035	13653	11731	6781	828	0	0	0
Brain_Spinal_cord_cervical_c-1	17521	15736	14813	13150	10612	2257	0	0	0	0
Brain_Substantia_nigra	17373	15444	14536	12757	9808	850	0	0	0	0
Breast_Mammary_Tissue	19456	17368	16673	15650	14579	13076	11676	9911	7364	3912
Cells_Cultured_fibroblasts	16526	14892	14370	13505	12765	11713	10738	9653	8185	6231
Cells_EBV-transformed_lymphocytes	15804	14022	13236	12028	10518	5429	0	0	0	0
Colon_Sigmoid	18231	16618	15919	14690	13496	11844	10008	7008	2776	400
Colon_Transverse	18689	17193	16531	15558	14597	13025	11326	9179	5876	2115
Esophagus_Gastroesophageal_Junction	18035	16214	15545	14496	13471	11867	10173	7502	3506	693
Esophagus_Mucosa	18085	16562	15968	15083	14248	13095	12015	10878	9450	7484
Esophagus_Muscularis	18042	16381	15690	14801	13895	12632	11576	10374	8760	6490
Heart_Atrial_Appendage	17704	15980	15321	14309	13326	11893	10411	8388	5357	2085
Heart_Left_Ventricle	17080	15361	14704	13661	12652	11123	9564	7567	4749	1893
Kidney_Cortex	17564	15470	14335	11827	5508	0	0	0	0	0
Liver	16946	15090	14293	12948	11479	8466	3391	143	0	0
Lung	19228	17518	16875	16001	15144	14005	12903	11839	10557	8870
Minor_Salivary_Gland	17899	16323	15556	14176	12333	6140	0	0	0	0
Muscle_Skeletal	18127	15621	14844	13822	12940	11779	10930	10140	9346	8466
Nerve_Tibial	18804	17116	16507	15673	14881	13855	12939	12040	10902	9471
Ovary	17654	15817	14996	13767	12237	8303	1072	0	0	0
Pancreas	17419	15652	14944	13879	12823	11062	8982	5610	1594	59
Pituitary	18997	17299	16598	15452	14181	11917	8086	2091	0	0
Prostate	19078	17219	16411	15256	13961	11249	6645	975	0	0
Skin_Not_Sun_Exposed_Suprapubic	18917	17184	16587	15680	14833	13655	12633	11601	10377	8713
Skin_Sun_Exposed_Lower_leg	19184	17383	16785	15887	15011	13948	13104	12282	11329	10178
Small_Intestine_Terminal_Ileum	18471	16860	16122	14838	13225	9071	1496	0	0	0
Spleen	18242	16394	15718	14638	13459	11124	6905	1214	0	0
Stomach	18379	16599	15929	14897	13717	11923	9862	6925	2767	382
Testis	21952	20713	20119	19088	17998	16086	13835	10279	4926	1144
Thyroid	19172	17457	16836	15924	15122	14125	13252	12392	11435	10206
Uterus	17453	15630	14819	13369	11398	3598	0	0	0	0
Vagina	18050	16295	15495	14044	12096	5430	0	0	0	0
Whole_Blood	17498	14884	14069	12929	11939	10622	9628	8695	7733	6716

## Sheet: sig_imb_fdr05
tissue	min1	min5	min10	min25	min50	min100	min150	min200	min250	min300
Adipose_Subcutaneous	14831	7969	5551	3316	2085	1056	567	323	168	65
Adipose_Visceral_Omentum	12629	6152	4414	2647	1549	697	356	167	48	14
Adrenal_Gland	8807	4109	2900	1529	738	185	22	3	0	0
Artery_Aorta	10964	5166	3836	2334	1387	614	255	73	21	6
Artery_Coronary	10455	4558	3016	1512	638	123	9	0	0	0
Artery_Tibial	13414	6670	4760	2931	1851	986	551	307	178	77
Brain_Amygdala	9287	2499	1402	509	124	6	0	0	0	0
Brain_Anterior_cingulate_cortex_BA24	9003	2685	1583	658	209	12	0	0	0	0
Brain_Caudate_basal_ganglia	9300	3178	2007	927	370	47	8	0	0	0
Brain_Cerebellar_Hemisphere	9021	4111	2864	1523	643	63	3	0	0	0
Brain_Cerebellum	9344	4097	2907	1628	791	151	16	0	0	0
Brain_Cortex	10240	3257	2080	966	429	65	10	0	0	0
Brain_Frontal_Cortex_BA9	9543	3085	1902	829	323	25	1	0	0	0
Brain_Hippocampus	11378	3343	1875	750	249	21	1	0	0	0
Brain_Hypothalamus	9417	2949	1746	747	267	25	1	0	0	0
Brain_Nucleus_accumbens_basal_ganglia	9511	3280	2104	984	409	55	11	0	0	0
Brain_Putamen_basal_ganglia	9060	2769	1707	766	271	22	1	0	0	0
Brain_Spinal_cord_cervical_c-1	9358	3036	1806	730	198	5	0	0	0	0
Brain_Substantia_nigra	9485	2615	1442	502	98	1	0	0	0	0
Breast_Mammary_Tissue	14214	7182	4906	2686	1497	558	232	63	11	5
Cells_Cultured_fibroblasts	8972	4828	3696	2437	1528	733	386	186	76	26
Cells_EBV-transformed_lymphocytes	9493	4766	3302	1563	495	12	0	0	0	0
Colon_Sigmoid	10493	4891	3357	1871	1055	359	125	15	3	1
Colon_Transverse	10625	5281	3801	2201	1218	419	157	26	5	3
Esophagus_Gastroesophageal_Junction	10863	4920	3431	1957	1089	382	125	20	5	2
Esophagus_Mucosa	10445	5353	4006	2538	1541	781	441	238	105	23
Esophagus_Muscularis	10715	5224	3771	2336	1437	689	325	148	44	11
Heart_Atrial_Appendage	10157	4355	3055	1814	1016	406	171	41	9	4
Heart_Left_Ventricle	9550	3933	2792	1584	895	347	125	44	9	2
Kidney_Cortex	7683	2391	1284	304	9	0	0	0	0	0
Liver	8543	3629	2555	1416	660	116	2	0	0	0
Lung	14688	7722	5395	3262	1983	962	472	251	106	33
Minor_Salivary_Gland	8571	3420	2118	908	285	11	0	0	0	0
Muscle_Skeletal	11955	5457	3953	2574	1690	978	622	396	255	156
Nerve_Tibial	14470	7849	5514	3327	2050	1048	574	299	128	46
Ovary	9186	3973	2712	1326	500	39	4	0	0	0
Pancreas	8993	3527	2420	1349	749	270	87	16	3	0
Pituitary	11542	4958	3276	1690	805	206	36	9	0	0
Prostate	12571	5679	3730	1793	766	151	7	1	0	0
Skin_Not_Sun_Exposed_Suprapubic	13072	6505	4631	2858	1740	830	430	234	107	27
Skin_Sun_Exposed_Lower_leg	15719	8454	5663	3330	2056	1019	597	344	202	90
Small_Intestine_Terminal_Ileum	10183	4285	2836	1241	427	22	3	0	0	0
Spleen	10552	5113	3535	1902	913	209	15	1	0	0
Stomach	9378	4268	2965	1598	779	266	66	6	3	1
Testis	10611	5311	3845	2281	1243	437	109	15	5	1
Thyroid	14513	7963	5817	3615	2320	1214	675	400	209	86
Uterus	8462	3475	2221	902	251	6	0	0	0	0
Vagina	9093	3675	2319	953	267	9	0	0	0	0
Whole_Blood	14210	7186	4765	2928	1944	1093	648	416	252	133

## Sheet: sig_imb_fdr05_no_het
tissue	min1	min5	min10	min25	min50	min100	min150	min200	min250	min300
Adipose_Subcutaneous	14024	7218	4990	2928	1759	840	430	220	98	34
Adipose_Visceral_Omentum	11822	5598	3962	2319	1315	560	243	102	26	7
Adrenal_Gland	8233	3728	2583	1295	571	112	13	1	0	0
Artery_Aorta	10293	4756	3483	2039	1162	449	167	43	9	4
Artery_Coronary	9748	4074	2667	1241	480	69	5	0	0	0
Artery_Tibial	12615	6091	4293	2609	1586	791	403	218	111	36
Brain_Amygdala	8484	2146	1192	399	81	2	0	0	0	0
Brain_Anterior_cingulate_cortex_BA24	8227	2355	1375	500	141	9	0	0	0	0
Brain_Caudate_basal_ganglia	8539	2818	1724	750	270	32	4	0	0	0
Brain_Cerebellar_Hemisphere	8415	3739	2524	1238	458	37	0	0	0	0
Brain_Cerebellum	8687	3695	2586	1368	592	90	9	0	0	0
Brain_Cortex	9275	2903	1822	808	313	40	8	0	0	0
Brain_Frontal_Cortex_BA9	8792	2725	1648	679	224	15	0	0	0	0
Brain_Hippocampus	10435	2872	1582	606	173	11	0	0	0	0
Brain_Hypothalamus	8594	2551	1500	624	189	13	0	0	0	0
Brain_Nucleus_accumbens_basal_ganglia	8747	2914	1825	812	302	34	9	0	0	0
Brain_Putamen_basal_ganglia	8258	2433	1459	618	190	12	0	0	0	0
Brain_Spinal_cord_cervical_c-1	8597	2622	1531	576	137	1	0	0	0	0
Brain_Substantia_nigra	8678	2231	1202	401	63	0	0	0	0	0
Breast_Mammary_Tissue	13382	6473	4362	2304	1215	417	152	35	7	3
Cells_Cultured_fibroblasts	8483	4471	3399	2173	1300	566	269	113	40	12
Cells_EBV-transformed_lymphocytes	8959	4328	2895	1215	328	6	0	0	0	0
Colon_Sigmoid	9839	4392	3009	1647	856	257	63	8	2	0
Colon_Transverse	9891	4790	3405	1887	987	300	90	12	2	2
Esophagus_Gastroesophageal_Junction	10153	4469	3084	1699	874	267	72	8	3	0
Esophagus_Mucosa	9835	4886	3626	2218	1280	632	315	137	49	8
Esophagus_Muscularis	10050	4759	3403	2071	1215	526	225	86	21	6
Heart_Atrial_Appendage	9430	3929	2746	1569	852	301	109	23	7	2
Heart_Left_Ventricle	8834	3583	2506	1368	712	261	83	22	6	1
Kidney_Cortex	7018	2026	1036	213	5	0	0	0	0	0
Liver	7939	3303	2253	1158	467	65	1	0	0	0
Lung	13871	7001	4879	2852	1651	722	348	159	64	18
Minor_Salivary_Gland	7921	3012	1817	722	198	3	0	0	0	0
Muscle_Skeletal	11165	4990	3601	2305	1466	801	485	284	174	100
Nerve_Tibial	13675	7098	4961	2918	1746	821	402	191	75	25
Ovary	8544	3597	2387	1076	349	23	1	0	0	0
Pancreas	8250	3181	2156	1152	590	190	55	7	0	0
Pituitary	10755	4441	2873	1435	637	132	20	5	0	0
Prostate	11766	5078	3259	1480	573	86	5	0	0	0
Skin_Not_Sun_Exposed_Suprapubic	12247	5933	4163	2478	1434	646	304	154	54	10
Skin_Sun_Exposed_Lower_leg	14958	7573	5016	2916	1716	814	444	241	125	46
Small_Intestine_Terminal_Ileum	9418	3852	2443	988	292	8	0	0	0	0
Spleen	9816	4620	3157	1595	701	123	6	0	0	0
Stomach	8738	3841	2649	1359	622	189	36	4	2	0
Testis	9842	4709	3311	1817	927	281	59	8	3	0
Thyroid	13756	7275	5282	3166	1980	961	499	269	129	52
Uterus	7823	3089	1907	691	153	3	0	0	0	0
Vagina	8431	3260	1998	759	166	4	0	0	0	0
Whole_Blood	13472	6422	4300	2635	1663	877	501	280	160	76
